# Supplementary material for: Mycoplasma hyorhinis and Mycoplasma hyosynoviae dual detection patterns in dams and piglets
Source: PLoS One. 2019 Jan 3;14(1):e0209975. doi: 10.1371/journal.pone.0209975 (PMC6317828; doi:10.1371/journal.pone.0209975)
Supplement: S1 Table — The supporting information provides raw CT values from M. hyorhinis and M. hyosynoviae PCR detection, as well as an overall summary of the data collected. (XLSX) [file pone.0209975.s001.xlsx]

## Sheet: Sows
CT values for M. hyorhinis and M.hyosynoviae PCR detection (Red font: Positive detection)
Pig #	ID	Parity	Week 1		Week 3
			MHS	MHR	MHS	MHR
Sow 2	81431	1	31.508	31.329	35.483	31.32
Sow 3	01048	1	34.599	33.039	37.356	31.951
Sow 4	80442	1	36.028	33.353	36.079	32.594
Sow 5	01046	1	37.4714	38.8598	37.047	34.221
Sow 8	81324	1	35.806	31.449	36.149	33.651
Sow 9	81329	1	39.266	31.946	38.181	33.02
Sow 11	81332	1	35.429	35.116	36.889	33.255
Sow 13	81479	1	37.723	31.163	39.305	34.672
Sow 14	81444	1	36.079	28.716	39.7393	34.876
Sow 17	79922	1	38.477	35.333	37.735	32.972
Sow 19	01065	1	38.2922	32.733	34.944	34.584
Sow 20	80477	1	37.895	34.477	36.614	36.182
Sow 23	81349	1	Undet.	36.145	38.511	35.901
Sow 29	81333	1	38.102	37.525	35.478	32.789
Sow 22	76886	2	35.174	36.962	36.475	38.183
Sow 24	76903	2	35.388	33.772	37.838	37.7861
Sow 26	76841	2	Undet.	38.8033	39.4893	Undet.
Sow 27	76901	2	36.148	32.505	36.307	35.502
Sow 28	68178	2	39.7648	35.937	39.172	37.018
Sow 18	76142	3	36.287	39.6994	Undet.	35.972
Sow 21	76088	3	36.240	Undet.	39.242	37.1446
Sow 25	76288	3	38.7111	36.952	39.145	Undet.
Sow 1	74735	4	36.386	39.0945	38.8986	38.0528
Sow 6	74757	4	37.907	37.1884	38.8589	37.001
Sow 15	72150	5	32.913	39.2589	34.388	36.089
Sow 7	71278	6	35.518	33.235	36.635	35.255
Sow 10	71029	6	37.015	33.917	35.857	33.872
Sow 12	71536	6	33.807	32.576	36.277	37.083
Sow 16	70128	7	36.343	35.819	35.193	37.2805

## Sheet: Piglets 
CT values for M. hyorhinis and M.hyosynoviae PCR detection (Red font: Positive detection)
Pig #	MHS Wk 1	MHR Wk 1	MHS Wk 3	MHR Wk 3
1002	Undet.	Undet.	Undet.	36.974
1003	Undet.	Undet.	39.9892	Undet.
1005	Undet.	35.505	Undet.	31.052
1006	Undet.	Undet.	Undet.	36.233
1007	Undet.	Undet.	Undet.	Undet.
1009	Undet.	Undet.	Undet.	35.709
1010	Undet.	37.4861	39.1126	Undet.
1011	Undet.	Undet.	Undet.	29.542
1014	Undet.	Undet.	Undet.	39.1617
1015	Undet.	31.781	Undet.	30.474
1016	Undet.	38.9807	Undet.	37.572
1017	Undet.	Undet.	Undet.	39.3717
1019	Undet.	31.672	Undet.	29.922
1020	Undet.	Undet.	36.101	30.866
1021	Undet.	Undet.	Undet.	Undet.
1022	Undet.	38.7178	Undet.	37.6688
1023	Undet.	Undet.	Undet.	33.899
1024	Undet.	Undet.	Undet.	34.162
1025	Undet.	39.5907	Undet.	39.9911
1026	Undet.	Undet.	Undet.	Undet.
1027	Undet.	Undet.	Undet.	34.925
1029	Undet.	35.126	Undet.	30.483
1030	Undet.	Undet.	Undet.	32.965
1031	Undet.	Undet.	Undet.	37.431
1032	Undet.	Undet.	Undet.	Undet.
1033	Undet.	Undet.	Undet.	31.437
1034	Undet.	Undet.	Undet.	30.616
1035	Undet.	Undet.	Undet.	30.216
1036	Undet.	Undet.	Undet.	Undet.
1037	Undet.	Undet.	Undet.	32.194
1038	Undet.	Undet.	Undet.	30.889
1040	Undet.	Undet.	Undet.	31.96
1041	Undet.	Undet.	Undet.	33.747
1042	Undet.	Undet.	Undet.	29.165
1044	Undet.	Undet.	38.234	33.617
1045	Undet.	Undet.	Undet.	Undet.
1046	Undet.	Undet.	Undet.	Undet.
1051	Undet.	Undet.	Undet.	37.3235
1054	Undet.	Undet.	Undet.	30.146
1055	Undet.	Undet.	Undet.	Undet.
1056	Undet.	Undet.	Undet.	36.704
1058	39.8843	Undet.	Undet.	35.997
1059	Undet.	Undet.	Undet.	31.118
1060	Undet.	Undet.	Undet.	38.603
1061	Undet.	Undet.	Undet.	34.826
1062	Undet.	Undet.	Undet.	Undet.
1063	Undet.	Undet.	Undet.	37.417
1064	Undet.	Undet.	Undet.	37.666
1065	Undet.	Undet.	Undet.	Undet.
1066	Undet.	Undet.	Undet.	Undet.
1068	Undet.	Undet.	Undet.	37.205
1069	Undet.	Undet.	Undet.	31.176
1072	Undet.	Undet.	Undet.	Undet.
1073	Undet.	Undet.	37.145	35.515
1074	Undet.	Undet.	38.731	Undet.
1075	Undet.	37.3341	Undet.	Undet.
11226	Undet.	Undet.	Undet.	35.445
11227	Undet.	Undet.	Undet.	30.991
11228	Undet.	Undet.	Undet.	34.032
11229	Undet.	Undet.	Undet.	Undet.
11230	Undet.	37.6009	Undet.	29.018
11231	Undet.	39.5672	Undet.	Undet.
11232	Undet.	38.6247	Undet.	Undet.
11233	Undet.	Undet.	39.166	Undet.
11234	Undet.	Undet.	Undet.	32.777
11235	Undet.	37.6103	Undet.	33.475
11237	Undet.	Undet.	Undet.	Undet.
11238	Undet.	Undet.	Undet.	Undet.
11240	Undet.	27.858	Undet.	33.676
11241	Undet.	Undet.	Undet.	Undet.
11243	Undet.	38.1387	Undet.	Undet.
11244	Undet.	Undet.	Undet.	Undet.
11246	Undet.	Undet.	Undet.	Undet.
11247	Undet.	Undet.	Undet.	35.243
11248	Undet.	Undet.	Undet.	37.049
11249	Undet.	Undet.	Undet.	28.675
11250	Undet.	Undet.	Undet.	35.377
11326	Undet.	Undet.	Undet.	34.886
11327	Undet.	Undet.	Undet.	Undet.
11328	Undet.	Undet.	Undet.	38.100
11332	Undet.	Undet.	Undet.	37.070
11333	Undet.	Undet.	Undet.	Undet.
11334	Undet.	Undet.	Undet.	Undet.
11335	Undet.	Undet.	Undet.	35.877
11336	Undet.	Undet.	Undet.	Undet.
11337	Undet.	Undet.	Undet.	Undet.
11338	Undet.	Undet.	Undet.	34.264
11340	Undet.	31.839	Undet.	36.673
11341	Undet.	Undet.	Undet.	36.446
11342	Undet.	Undet.	Undet.	Undet.
11343	Undet.	37.4912	Undet.	35.303
11344	Undet.	Undet.	Undet.	33.218
11345	Undet.	Undet.	Undet.	36.472
11346	Undet.	Undet.	Undet.	32.309
11347	Undet.	Undet.	37.582	Undet.
11348	Undet.	34.731	Undet.	34.131
11349	Undet.	Undet.	Undet.	37.709
11350	Undet.	Undet.	Undet.	Undet.
11402	Undet.	Undet.	Undet.	38.9501
11403	Undet.	Undet.	Undet.	32.264
11404	Undet.	Undet.	Undet.	Undet.
11405	Undet.	Undet.	Undet.	Undet.
11406	Undet.	Undet.	Undet.	Undet.
11407	Undet.	Undet.	Undet.	38.826
11408	Undet.	Undet.	Undet.	28.766
11409	Undet.	Undet.	Undet.	33.793
11410	Undet.	31.038	Undet.	34.924
11411	39.4071	36.061	Undet.	Undet.

## Sheet: Lame
Schematic representation of proportion of dams and piglets positive (dark grey boxes) for M. hyorhinis and M.hyosynoviae																		Lameness score of 1 or greater is represented by crossed bars
MHS							MHS					MHR
		Week after farrowing
	Dam	1	3					Pig	1	3			Pig	1	3			Pig	Week 5	Week 7	Week 10	Week 13	Week 16	Week 19	Week 22
	1							1					1					1
	2							2					2					2
	3							3					3					3
	4							4					4					4
	5							5					5					5
	6							6					6					6
	7							7					7					7
	8							8					8					8
	9							9					9					9
	10							10					10					10
	11							11					11					11
	12							12					12					12
	13							13					13					13
	14							14					14					14
	15							15					15					15
	16							16					16					16
	17							17					17					17
	18							18					18					18
	19							19					19					19
	20							20					20					20
	21							21					21					21
	22							22					22					22
	23							23					23					23
	24							24					24					24
	25							25					25					25
	26							26					26					26
	27							27					27					27
	28							28					28					28
	29							29					29					29
								30					30					30
								31					31					31
								32					32					32
								33					33					33
								34					34					34
MHR								35					35					35
		Week after farrowing						36					36					36
	Dam	1	3					37					37					37
	1							38					38					38
	2							39					39					39
	3							40					40					40
	4							41					41					41
	5							42					42					42
	6							43					43					43
	7							44					44					44
	8							45					45					45
	9							46					46					46
	10							47					47					47
	11							48					48					48
	12							49					49					49
	13							50					50					50
	14							51					51					51
	15							52					52					52
	16							53					53
	17							54					54
	18							55					55
	19							56					56
	20							57					57
	21							58					58
	22							59					59
	23							60					60
	24							61					61
	25							62					62
	26							63					63
	27							64					64
	28							65					65
	29							66					66
								67					67
								68					68
								69					69
								70					70
								71					71
								72					72
								73					73
								74					74
								75					75
								76					76
								77					77
								78					78
								79					79
								80					80
								81					81
								82					82
								83					83
								84					84
								85					85
								86					86
								87					87
								88					88
								89					89
								90					90
								91					91
								92					92
								93					93
								94					94
								95					95
								96					96
								97					97
								98					98
								99					99
								100					100
								101					101
								102					102
								103					103
								104					104
								105					105
								106					106
								107					107
								108					108

## Sheet: Summary table
Summary tables
Dams (N=29)
Samples	MHS	MHR	MHR and MHS						M. hyosynoviae
Wk1	16	21	14				Week after farrowing		Positive	Negative	Total
WK3	14	19	11			M. hyorhinis	Week 1	Positive	12	9	21
								Negative	4	4	8
Piglets (N =108)								Total	16	13	29
Samples	MHS	MHR	MHR and MHS				Week 3	Positive	11	8	19
Wk1	0	9	0					Negative	4	6	10
WK3	1	54	0					Total	15	14	29
Wean to finish pig (N=52)
Week	MHS	Lameness	MHS & Lame
5	2	11	1
7	3	11	1
10	26	3	2
13	35	3	2
16	37	3	2
19	31	4	2
22	43	6	6
Week 1 dams (N=29)
Parity	MHS	MHR	MHR and MHS
P0	6	12
P1	10	9
Total +	16	21	14
Week 1 dams (N=29)
Parity	MHS	MHR	MHR and MHS
P0	7	14
P1	7	5
Total +	14	19	11
